# Supplementary material for: Heart rate variability reduction is related to a high amount of visceral adiposity in healthy young women
Source: PLoS One. 2019 Sep 25;14(9):e0223058. doi: 10.1371/journal.pone.0223058 (PMC6760781; doi:10.1371/journal.pone.0223058)
Supplement: S1 File — (XLSX) [file pone.0223058.s001.xlsx]

## Sheet: Foglio1
n	AGE	TFM	VAT(g)	VAT/W	H	W	BMI	meanRR	STDRR	RMSSD	LF	HF	logmeanRR	logSTDRR	logRMSSD	logLF	logHF
1	21	30.4	43	0.0808271	21	1.58	21.3107	882.831	64.9332	61.6803	1538.24	2140.82	2.94588	1.81247	1.79015	3.18702	3.33058
2	21	29.7	44	0.0916667	21	1.6	18.75	908.54	50.4824	48.8306	346.078	1080.91	2.95834	1.70314	1.68869	2.53917	3.03379
3	37	24.4	44	0.0816327	37	1.57	21.867	1188.54	86.7243	68.3736	2152.46	1580.13	3.07501	1.93814	1.83489	3.33293	3.19869
4	20	29.7	44	0.0722496	20	1.62	23.2053	703.719	44.2628	32.739	678.989	411.911	2.8474	1.64604	1.51507	2.83186	2.6148
5	23	23.9	48	0.109589	23	1.64	16.2849	965.822	74.1363	83.9285	1792.6	2262.72	2.9849	1.87003	1.92391	3.25348	3.35463
6	20	32.3	48	0.080402	20	1.6	23.3203	748.728	39.1949	20.6664	841.428	212.43	2.87432	1.59323	1.31526	2.92502	2.32722
7	22	29.1	54	0.101695	22	1.65	19.5041	1019.89	71.159	49.08	3357.19	555.542	3.00855	1.85223	1.69091	3.52598	2.74472
8	23	34.8	58	0.0991453	23	1.65	21.4876	728.726	40.4367	32.7387	605.472	736.331	2.86256	1.60678	1.51506	2.78209	2.86707
9	22	33.1	65	0.110922	22	1.73	19.5797	840.405	55.2415	52.4944	827.041	1913.1	2.92449	1.74226	1.72011	2.91753	3.28174
10	26	33.2	65	0.113636	26	1.625	21.6615	676.601	50.1984	36.6525	699.427	1326.97	2.83033	1.70069	1.5641	2.84474	3.12286
11	23	22.1	66	0.139241	23	1.5	21.0667	738.098	38.4822	25.3901	524.417	252.134	2.86811	1.58526	1.40466	2.71968	2.40163
12	22	28.9	69	0.141393	22	1.58	19.5481	850.235	40.4144	30.9388	460.354	520.919	2.92954	1.60654	1.4905	2.66309	2.71677
13	23	32.7	69	0.133462	23	1.62	19.6997	804.285	121.112	126.441	3660.18	6323.59	2.90541	2.08319	2.10189	3.5635	3.80096
14	21	34.5	69	0.109698	21	1.65	23.1038	981.394	66.1637	74.2334	1049.52	2332.94	2.99184	1.82062	1.8706	3.02099	3.3679
15	21	32.1	77	0.127695	21	1.6	23.5547	583.923	40.2787	30.2643	506.51	853.364	2.76635	1.60508	1.48093	2.70459	2.93113
16	27	31.2	79	0.151341	27	1.64	19.4081	868.62	35.7131	31.9088	536.049	465.808	2.93883	1.55283	1.50391	2.7292	2.66821
17	20	26.8	80	0.164948	20	1.66	17.6005	886.419	115.727	145.504	1405.49	7343.74	2.94764	2.06344	2.16288	3.14783	3.86592
18	23	25.1	81	0.161677	23	1.72	16.9348	801.222	59.0473	56.0487	853.783	1273.01	2.90375	1.7712	1.74857	2.93135	3.10483
19	22	30.8	95	0.170251	22	1.67	20.0079	803.302	65.8739	61.2196	1145.38	2097.72	2.90488	1.81871	1.78689	3.05895	3.32175
20	27	29.7	99	0.166387	27	1.62	22.6718	806.222	35.5794	22.6076	515.661	308.447	2.90645	1.5512	1.35425	2.71236	2.48918
21	20	25.2	106	0.197393	20	1.58	21.511	769.964	39.433	25.6023	457.182	220.365	2.88647	1.59586	1.40828	2.66009	2.34314
22	34	20.2	108	0.237363	34	1.65	16.7126	946.27	49.5927	40.082	1047.24	598.684	2.97601	1.69542	1.60295	3.02005	2.7772
23	20	32.5	109	0.168731	20	1.66	23.4432	808.031	52.5822	37.0506	822.888	407.458	2.90743	1.72084	1.56879	2.91534	2.61008
24	23	29.6	113	0.202147	23	1.63	21.0396	931.526	131.523	88.3489	2481.18	2228.69	2.9692	2.119	1.9462	3.39466	3.34805
25	24	40.5	115	0.16289	24	1.76	22.7918	963.738	63.8804	54.1991	782.094	938.801	2.98396	1.80537	1.73399	2.89326	2.97257
26	20	31.7	117	0.212341	20	1.58	22.0718	852.038	54.5686	60.4608	1041.98	1288.67	2.93046	1.73694	1.78147	3.01786	3.11014
27	22	26.6	128	0.226148	22	1.65	20.7897	914.027	36.1917	37.6494	483.949	437.011	2.96096	1.55861	1.57576	2.6848	2.64049
28	24	37	142	0.257246	24	1.57	22.3944	811.215	102.736	110.773	1718.13	5262.84	2.90914	2.01172	2.04443	3.23506	3.72122
29	26	38.6	157	0.231905	26	1.58	27.1191	793.696	65.7102	42.405	1393.05	561.628	2.89965	1.81763	1.62742	3.14397	2.74945
30	26	28.1	159	0.240545	26	1.63	24.8786	950.079	104.871	106.432	2017.94	6972.55	2.97776	2.02066	2.02707	3.30491	3.84339
31	21	31	160	0.245023	21	1.75	21.3224	818.828	44.4464	36.1977	525.237	975.172	2.91319	1.64784	1.55868	2.72036	2.98908
32	20	35.4	168	0.336	20	1.57	20.2848	681.52	45.4156	26.5597	718.28	417.214	2.83348	1.65721	1.42422	2.85629	2.62036
33	22	40.1	173	0.225849	22	1.66	27.7979	741.344	39.2661	30.3231	828.651	675.797	2.87002	1.59402	1.48177	2.91837	2.82982
34	27	34.8	179	0.310764	27	1.58	23.0732	750.597	37.5956	21.0796	465.298	317.732	2.87541	1.57514	1.32386	2.66773	2.50206
35	21	33.8	179	0.228025	21	1.79	24.4999	870.545	81.4431	93.3222	2296.95	2899.62	2.93979	1.91085	1.96999	3.36115	3.46234
36	31	32.3	181	0.310463	31	1.58	23.3536	858.673	50.8167	38.7402	509.814	787.714	2.93383	1.70601	1.58816	2.70741	2.89637
37	28	30.5	201	0.335	28	1.72	20.2812	724.103	54.6951	44.8754	1305.58	931.525	2.8598	1.73795	1.65201	3.1158	2.9692
38	22	39	206	0.390892	22	1.5	23.4222	601.602	26.3863	12.8797	360.93	69.5927	2.77931	1.42138	1.10991	2.55742	1.84256
39	24	39.1	231	0.302356	24	1.73	25.5271	609.846	32.369	18.4671	376.697	168.224	2.78522	1.51013	1.2664	2.57599	2.22589
40	25	35.9	232	0.416517	25	1.62	21.2239	745.403	63.7966	46.5645	1759.5	880.797	2.87239	1.8048	1.66806	3.24539	2.94488
41	33	35.5	234	0.383607	33	1.7	21.1073	893.169	59.223	46.9518	534.027	878.486	2.95093	1.77249	1.67165	2.72756	2.94374
42	22	29.5	258	0.38797	22	1.73	22.2193	1027.44	40.7914	44.0868	756.115	401.635	3.01175	1.61057	1.64431	2.87859	2.60383
43	22	37.3	265	0.356662	22	1.74	24.5409	833.384	62.2591	57.7823	638.584	1505.32	2.92084	1.7942	1.76179	2.80522	3.17763
44	37	35	278	0.397143	37	1.62	26.6728	871.474	64.9845	31.4108	940.865	279.794	2.94025	1.81281	1.49708	2.97353	2.44684
45	22	38.4	282	0.479592	22	1.53	25.1185	885.28	79.9331	69.4891	3478.83	2168.92	2.94708	1.90273	1.84192	3.54143	3.33624
46	23	23.5	309	0.545936	23	1.62	21.5668	789.278	76.3375	72.1891	592.943	3031.36	2.89723	1.88274	1.85847	2.77301	3.48164
47	24	35.6	313	0.443343	24	1.61	27.2366	991.316	71.9399	68.2988	1648.27	1926.98	2.99621	1.85697	1.83441	3.21703	3.28488
48	20	36.4	316	0.544828	20	1.6	22.6562	671.743	44.3593	36.168	492.358	570.78	2.8272	1.64698	1.55832	2.69228	2.75647
49	22	39.8	328	0.432718	22	1.71	25.9225	813.18	45.4557	28.8911	477.613	275.171	2.91019	1.65759	1.46076	2.67908	2.4396
50	20	33.1	335	0.571672	20	1.62	22.3289	882.065	104.136	92.725	3620.25	4633.92	2.9455	2.0176	1.9672	3.55874	3.66595
51	23	40.8	339	0.615245	23	1.61	21.2569	716.537	57.3418	40.4287	973.719	1246.16	2.85524	1.75847	1.60669	2.98843	3.09557
52	23	35.8	343	0.541009	23	1.67	22.733	932.066	55.8824	46.2462	529.361	1020.64	2.96945	1.74727	1.66508	2.72375	3.00887
53	19	44.4	367	0.462799	19	1.65	29.1276	886.111	45.7363	40.9819	780.725	609.985	2.94749	1.66026	1.61259	2.8925	2.78532
54	26	39.9	370	0.496644	26	1.7	25.7785	884.016	48.6152	42.1659	647.245	541.355	2.94646	1.68677	1.62496	2.81107	2.73348
55	22	35.1	392	0.6125	22	1.7	22.1453	670.034	35.1949	18.1339	332.087	134.253	2.8261	1.54648	1.25849	2.52125	2.12792
56	21	45	398	0.561354	21	1.59	28.0448	905.13	56.7382	61.5856	1590.25	1374.26	2.95671	1.75388	1.78948	3.20147	3.13807
57	24	38.2	419	0.592645	24	1.61	27.2752	612.858	18.7518	10.7447	182.466	77.0915	2.78736	1.27304	1.03119	2.26118	1.88701
58	33	41.9	423	0.671429	33	1.58	25.2363	989.295	37.7889	35.4713	236.039	461.986	2.99533	1.57736	1.54988	2.37298	2.66463
59	28	38.8	441	0.651403	28	1.65	24.8669	741.233	37.8262	25.5131	168.008	203.142	2.86996	1.57779	1.40676	2.22533	2.3078
60	21	43.9	464	0.648045	21	1.59	28.3217	786.516	33.7015	21.3218	477.882	220.35	2.89571	1.52765	1.32882	2.67932	2.34311
61	23	44.3	469	0.569175	23	1.7	28.5121	853.348	55.1923	27.266	1702.66	179.507	2.93113	1.74188	1.43562	3.23113	2.25408
62	23	41.9	502	0.781931	23	1.53	27.4253	754.945	47.0807	35.9964	758.801	198.991	2.87791	1.67284	1.55626	2.88013	2.29883
63	21	37.4	532	0.64878	21	1.7	28.3737	651.559	19.0098	12.1728	54.7629	50.9488	2.81395	1.27898	1.08539	1.73849	1.70713
64	27	43.1	533	0.76361	27	1.59	27.6097	970.193	51.9938	43.1043	881.68	1131.8	2.98686	1.71595	1.63452	2.94531	3.05377
65	25	44.7	538	0.777457	25	1.56	28.4352	938.099	82.0248	84.202	460.026	4117.16	2.97225	1.91395	1.92532	2.66278	3.6146
66	23	38.9	543	0.812874	23	1.6	26.0937	1076.62	83.9388	111.851	961.726	3555.02	3.03206	1.92396	2.04864	2.98305	3.55084
67	25	36.3	774	1.12012	25	1.68	24.4827	689.226	31.2385	23.5271	337.989	159.965	2.83836	1.49469	1.37157	2.5289	2.20403
68	26	45.5	971	1.02969	26	1.78	29.7627	705.051	33.1858	22.85	438.375	121.222	2.84822	1.52095	1.35889	2.64185	2.08358
69	32	36.2	1145	1.63105	32	1.64	26.1005	701.202	23.5513	11.7302	137.858	56.3489	2.84584	1.37201	1.0693	2.13943	1.75089
70	31	45.3	1203	1.25052	31	1.8	29.6914	981.016	38.0457	30.3428	534.536	215.726	2.99168	1.58031	1.48206	2.72798	2.3339
Mean	24.0714	34.5414	264.929	0.391817	24.0714	1.63893	23.3536						2.9139	1.71214	1.61086	2.877	2.84318
St.Dev	4.10486	6.09432	242.975	0.303534	4.10486	0.066392	3.30001						0.0645064	0.176346	0.250773	0.34011	0.515787
